# Supplementary material for: Apolipoprotein A1 deficiency increases macrophage apoptosis and necrotic core development in atherosclerotic plaques in a Bim-dependent manner
Source: J Lipid Res. 2025 Mar 20;66(5):100782. doi: 10.1016/j.jlr.2025.100782 (PMC12051063; doi:10.1016/j.jlr.2025.100782)
Supplement: Supplemental Data [file mmc1.xlsx]

## Sheet: Fig 1B
Fig 1B: Peak plaque area from 10-week HFD-fed LDLR-KO/KO and ApoA1-KO/KO LDLR-KO/KO mice
	LDLR-KO/KO	ApoA1-KO/KO LDLR-KO/KO
	0.938252	0.781793
	0.119441	2.00847
	1.25021	1.72338
	0.474555	0.929915
	0.750862	0.639832
	0.545342	2.40661
	2.16776	2.17044
	1.49834	1.24509
	1.46573	2.05365
	1.40099	1.42737
	1.08654	1.44248
	1.28872	1.50537
	0.332161	1.38231
	0.816201	0.650934
	1.2146	1.90035
	1.05978	1.01991
	0.875723	1.06484
	1.23692	1.32616
	1.164	1.13688
	1.27569	1.54994
	1.07693
	1.0347

## Sheet: Fig 1C
Fig 1C: Necrotic Core Relative to Peak Plaque Area from 10-week HFD-fed LDLR-KO/KO and ApoA1-KO/KO LDLR-KO/KO mice
	LDLR-KO/KO	ApoA1-KO/KO LDLR-KO/KO
	17.57	14.24
	0	22.46
	40.27	18.31
	4.79	30.07
	4.13	4.96
	9.38	27.38
	18.4	59.47
	16.05	36.41
	8.78	47.62
	5.82	39.83
	6.31	14.68
	15.87	28.67
	0	36.74
	0	20.91
	34.69	52.01
	21.58	22.96
	0	22.82
	25.46	17.91
	23.05	32.98
	29.21	26.63
	16.53
	26.24

## Sheet: Fig 1E
Fig 1E: % TUNEL Relative to Cell Nuclei in Plaques of 10-week HFD-fed LDLR-KO/KO and ApoA1-KO/KO LDLR-KO/KO mice
	LDLR-KO/KO	ApoA1-KO/KO LDLR-KO/KO
	2.76817	7.55668
	10.1695	10.0872
	4.66667	15.8798
	12.9187	22.029
	8.96057	7.52212
	3.9604	22.5904
	10.3448	14.8148
	16.8889	12.3913
	10.8871	11.8932
	16.0804	24.9489
	6.06061	13.9175
	11.186	9.17226
	8.39161	12.3711

## Sheet: Fig 1F
Fig 1F: % CC3 Relative to Plaque Area from 10-week HFD-fed LDLR-KO/KO and ApoA1-KO/KO LDLR-KO/KO mice
	LDLR-KO/KO	ApoA1-KO/KO LDLR-KO/KO
	3.17368	11.0428
	9.58845	17.0819
	5.33859	15.327
	9.82772	21.0445
	3.97807	9.68946
	2.02708	6.87888
	10.6664	10.2091
	5.81345	4.93692
	7.56676	23.3306
	2.08008	5.67023
	2.85097	7.82022
	3.9613	5.73709
	10.4602	28.4661

## Sheet: Fig 1G
Fig 1G: % Mac3 Positive Area to Plaque Area from 10-week HFD-fed LDLR-KO/KO and ApoA1-KO/KO LDLR-KO/KO mice
	LDLR-KO/KO	ApoA1-KO/KO LDLR-KO/KO
	24.7642	32.8224
	15.9897	17.636
	25.8997	29.6139
	35.2776	63.1595
	48.6149	28.6532
	53.1281	36.1799
	16.8355	58.3466
	33.1585	53.2562
	13.9142	48.1005
	55.8762	23.4216
	72.0889	20.8071
	81.2739	13.4666
	87.8973	80.6393

## Sheet: Fig 1H
Fig 1H: % Bim Positive Area to Mac3 Area from 10-week HFD-fed LDLR-KO/KO and ApoA1-KO/KO LDLR-KO/KO mice
	LDLR-KO/KO	ApoA1-KO/KO LDLR-KO/KO
	11.1337	29.4408
	7.29362	12.5336
	9.60472	9.81513
	12.9242	12.3547
	10.1996	25.3039
	5.50135	22.1844
	16.9116	13.1819
	9.35147	13.6497
	22.2566	34.1778
	11.9863	31.9923
	5.34703	55.3868
	14.91	25.7155
	7.5121	10.2492

## Sheet: Fig 2B
Fig 2B: %CC3 Relative to Cell Nuclei in WT Macrophages
	Control	HDL Only	TN	TN + HDL
	2.12766	1.9802	13.6986	3.09278
	0.980392	1.02041	10	3.38983
	3.4188	0	13.3333	5.31915
	1.51515	1	17.9775	11.6667

## Sheet: Fig 2C
Fig 2C: %CC3 Relative to Cell Nuclei in Bim-KO/KO Macrophages
	Control	HDL Only	TN	TN + HDL
	0.649351	1.0989	1.62602	0.884956
	1.17188	1.19522	3.09278	7.5
	1.49254	1.13207	1.23457	4
	0.727273	1.11732	2.5974	1.47059

## Sheet: Fig 2E
Fig 2E: Peak plaque area from 10-week HFD-fed LDLR-KO/KO transplanted with WT or Bim-KO/KO BM
	LDLR-KO/KO
	WT BM	BimKO/KO BM
	0.474733	0.238096
	2.19585	0.179444
	0.584264	1.01078
	0.613185	0.554259
	0.814354	0.850392
	0.878064	1.74229
	1.03653	0.68552
	0.794961
	0.72725
	0.941476
	1.08876

## Sheet: Fig 2F
Fig 2F: Peak Necrotic Core Area Relative to Peak Plaque Area from 10-week HFD-fed LDLR-KO/KO transplanted with WT or Bim-KO/KO BM
	LDLR-KO/KO
	WT BM	BimKO/KO BM
	26.8325	7.29953
	32.5764	1.66147
	25.2596	34.0366
	10.3253	21.7232
	19.2113	23.7015
	22.4727	20.3192
	40.5789	27.1812
	24.452
	32.2804
	21.5332
	41.6279

[truncated: 134 more sheets: Fig 2H, Fig 2I, Fig 2K, Fig 2L, Fig 2N, Fig 2O, Fig 3A, Fig 3B, Fig 3C, Fig 3D, Fig 3E, Fig 3F, Fig 3G, Fig 3H, Fig 3I, Fig 3J, Fig 3K, Fig 3L, Fig 3M, Fig 3N …]
